# Supplementary material for: Palaeoproteomic identification of breast milk protein residues from the archaeological skeletal remains of a neonatal dog
Source: Sci Rep. 2019 Sep 6;9:12841. doi: 10.1038/s41598-019-49183-0 (PMC6731306; doi:10.1038/s41598-019-49183-0)
Supplement: Supplementary file 2 — Supplementary Table 2 [file 41598_2019_49183_MOESM2_ESM.csv]

Gene name	Protein name	Protein ID	Contaminant	Only identified in blank	Razor + Unique peptides													Unique peptides													Razor + Unique sequence coverage	Score	Common
					VE	VP	R1dE	R1dP	R1pE	R1pP	R2	R3	S	BE	BP	B1	B2	VE	VP	R1dE	R1dP	R1pE	R1pP	R2	R3	S	BE	BP	B1	B2
ACAN	Aggrecan core protein	F1PWT9			18	12	0	0	24	1	0	0	0	0	0	0	0	18	12	0	0	24	1	0	0	0	0	0	0	0	10.7	323.31
ACP5	Tartrate-resistant acid phosphatase type 5	E2RBY6			3	5	0	0	2	0	0	0	0	0	0	0	0	3	5	0	0	2	0	0	0	0	0	0	0	0	21.9	151.63
ACTB	Actin, cytoplasmic 1	J9NXE2			4	3	3	4	6	2	4	0	2	1	0	6	3	1	0	1	1	1	1	1	0	1	0	0	3	1	58.7	97.22	✓
ACTC1	Actin, alpha, cardiac muscle 1	F2Z4N7			0	1	0	1	0	0	0	0	0	0	0	1	0	0	1	0	1	0	0	0	0	0	0	0	1	0	6.1	10.03
ACTN4	Actinin alpha 4	L7N071			0	1	0	0	2	0	0	0	0	0	0	2	0	0	1	0	0	2	0	0	0	0	0	0	2	0	5.7	5.82
AEBP1	AE binding protein 1	H9GW59			3	1	6	3	8	0	1	0	0	0	0	0	0	3	1	6	3	8	0	1	0	0	0	0	0	0	13.8	214.84
AFP	Alpha-fetoprotein	F1PXN2			1	1	14	7	27	3	5	4	0	0	0	0	0	1	1	14	7	27	3	5	4	0	0	0	0	0	38.4	213.49
AHSG	Alpha 2-HS glycoprotein	E2QUV3			17	20	18	22	24	12	16	12	1	4	0	0	0	13	18	14	19	20	9	13	10	1	4	0	0	0	56.2	323.31
ALB	Serum albumin	F2Z4Q6			18	20	28	31	58	15	26	21	0	0	2	1	1	15	18	23	27	50	14	23	20	0	0	1	0	1	75.2	323.31
ALPL	Alkaline phosphatase	F1PF95			4	1	2	1	2	0	0	0	0	0	0	0	0	4	1	2	1	2	0	0	0	0	0	0	0	0	15.8	89.63
ANGPTL2	Angiopoietin like 2	E2RB01			0	3	0	0	0	0	0	0	0	0	0	0	0	0	3	0	0	0	0	0	0	0	0	0	0	0	9.5	5.14
ANXA1	Annexin	F1P6B7			1	4	0	0	1	0	1	1	0	0	0	0	0	1	4	0	0	1	0	1	1	0	0	0	0	0	18.3	24.36
ANXA5	Annexin	E2RQ14			1	2	0	0	0	0	0	0	0	0	0	0	0	1	2	0	0	0	0	0	0	0	0	0	0	0	8.7	20.25
APOA1	Apolipoprotein A-I	F1PDJ5			7	4	13	13	18	5	13	4	0	0	0	0	0	7	4	13	13	18	5	13	4	0	0	0	0	0	78.6	323.31
APOA2	Apolipoprotein A-II	E2RAK7			0	0	2	1	2	1	1	1	0	0	0	0	0	0	0	2	1	2	1	1	1	0	0	0	0	0	27.0	20.26
APOA4	Apolipoprotein A-IV	E2RE76			0	1	3	1	6	0	0	0	0	0	0	0	0	0	1	3	1	6	0	0	0	0	0	0	0	0	16.4	29.69
APOC2	Apolipoprotein C-II	P12278			0	0	2	1	1	1	1	1	0	0	0	0	0	0	0	2	1	1	1	1	1	0	0	0	0	0	31.7	39.71
APOE	Apolipoprotein E	F1PJ74			5	5	2	2	6	1	2	0	0	0	0	0	0	2	1	0	0	0	1	1	0	0	0	0	0	0	37.5	99.58	✓
APP	Amyloid-beta A4 protein	F1P606			1	2	1	2	7	1	3	1	0	0	0	0	0	1	2	1	2	7	1	3	1	0	0	0	0	0	12.8	86.19
ASPN	Asporin	E2RBW8			10	9	10	13	14	2	6	2	0	0	0	0	0	10	9	10	13	14	2	6	2	0	0	0	0	0	45.2	323.31
B2M	Beta-2-microglobulin	E2RN10			2	0	2	0	3	0	0	0	0	0	0	0	0	2	0	2	0	3	0	0	0	0	0	0	0	0	18.4	63.79
BGN	Biglycan	O02678			17	24	20	31	31	6	15	11	0	0	0	0	0	17	24	19	31	30	6	15	11	0	0	0	0	0	72.9	323.31
BSG	Basigin	E2QZT4			0	1	0	0	1	0	0	0	0	0	0	0	0	0	1	0	0	1	0	0	0	0	0	0	0	0	8.6	2.69
C1QA	Adiponectin C	J9P4B4			1	1	0	2	0	1	0	0	0	0	0	0	0	1	1	0	2	0	1	0	0	0	0	0	0	0	12.9	12.86
C1QB	Adiponectin A	J9P1G2			1	1	1	0	0	0	0	0	0	0	0	0	0	1	1	1	0	0	0	0	0	0	0	0	0	0	10.0	4.38
C1QTNF3	Uncharacterized protein	F1PPL9			0	2	0	2	0	1	0	1	0	0	0	0	0	0	2	0	2	0	1	0	1	0	0	0	0	0	9.4	9.64
C2	Uncharacterized protein	E2RS75			0	0	0	0	3	0	0	0	0	0	0	0	0	0	0	0	0	3	0	0	0	0	0	0	0	0	3.9	5.36
C3	Complement C3	F1PGM1			5	0	2	1	13	1	2	2	0	0	0	0	0	5	0	2	1	13	1	2	2	0	0	0	0	0	10.7	90.90
C9	Complement C9	E2RFV9			3	8	6	9	15	2	7	4	0	0	0	0	0	3	8	6	9	15	2	7	4	0	0	0	0	0	36.7	214.49
CALR	Calreticulin	F6UYJ9			1	1	1	0	3	0	0	0	0	0	0	1	0	1	1	1	0	3	0	0	0	0	0	0	1	0	9.6	10.89
CCDC80	Coiled-coil domain containing 80	E2RGR7			1	2	0	0	4	1	2	1	0	0	0	0	0	1	2	0	0	4	1	2	1	0	0	0	0	0	5.0	10.70
CCN2	Cellular communication network factor 2	J9NTX8			0	0	0	0	2	0	0	0	0	0	0	0	0	0	0	0	0	2	0	0	0	0	0	0	0	0	6.3	5.16
CD44	CD44 antigen (Fragment)	Q28284			0	0	0	0	4	0	0	0	0	0	0	0	0	0	0	0	0	4	0	0	0	0	0	0	0	0	11.1	38.38
CDH1	Cadherin-1	F1PAA9			2	0	0	0	2	0	0	0	0	0	0	0	0	2	0	0	0	2	0	0	0	0	0	0	0	0	2.5	4.65
CFH	Uncharacterized protein	J9NTL7			1	0	1	0	6	0	0	0	0	0	0	0	0	1	0	1	0	6	0	0	0	0	0	0	0	0	5.9	21.93
CHAD	Chondroadherin	E2QRS3			18	31	15	28	31	16	17	12	0	1	0	0	0	18	31	15	28	31	16	17	12	0	1	0	0	0	78.8	323.31
CHGA	Uncharacterized protein	F1PVR5			1	0	2	0	1	0	0	0	0	0	0	0	0	1	0	2	0	1	0	0	0	0	0	0	0	0	2.4	8.88
CILP2	Cartilage intermediate layer protein 2	J9P9G8			3	1	0	0	1	0	0	0	0	0	0	0	0	3	1	0	0	1	0	0	0	0	0	0	0	0	4.4	17.41
CKAP4	Cytoskeleton associated protein 4	F1PEI2			1	1	0	0	0	0	0	0	0	0	0	0	0	1	1	0	0	0	0	0	0	0	0	0	0	0	5.0	8.08	✓
CLEC11A	C-type lectin domain containing 11A	F6X6A0			4	5	3	7	7	1	3	2	0	0	0	0	0	4	5	3	7	7	1	3	2	0	0	0	0	0	39.9	251.17
CLEC3B	C-type lectin domain family 3 member B	E2RPB8			1	2	1	4	6	3	4	2	0	0	0	0	0	1	2	1	4	6	3	4	2	0	0	0	0	0	35.4	280.19	✓
COL10A1	Collagen type X alpha 1 chain	J9P1I7			3	5	2	1	3	3	1	0	0	0	0	0	0	3	5	2	1	3	3	1	0	0	0	0	0	0	13.2	42.03
COL11A1	Collagen type XI alpha 1 chain	F1PD39			17	17	3	5	23	7	7	4	0	1	0	0	0	17	17	3	5	23	7	7	4	0	1	0	0	0	21.3	323.31
COL11A2	Collagen type XI alpha 2 chain	F1PQD5			27	24	3	2	24	6	3	1	0	1	0	0	0	11	10	0	0	10	4	0	0	0	0	0	0	0	17.8	323.31
COL11A2	Collagen type XI alpha 2 chain	F1PQD7			3	3	0	0	3	1	1	0	0	0	0	0	0	3	3	0	0	3	1	1	0	0	0	0	0	0	2.8	60.48
COL12A1	Collagen type XII alpha 1 chain	F6XWS5			126	107	104	86	173	44	49	31	0	2	0	0	0	126	107	104	86	173	44	49	31	0	2	0	0	0	60.1	323.31	✓
COL14A1	Collagen type XIV alpha 1 chain	E2RT85			2	3	1	0	3	2	0	0	0	0	0	0	0	2	3	1	0	3	2	0	0	0	0	0	0	0	5.1	30.04
COL15A1	Collagen type XV alpha 1 chain	F1PS66			0	0	1	0	2	0	1	1	0	0	0	0	0	0	0	1	0	2	0	1	1	0	0	0	0	0	3.4	71.61
COL16A1	Collagen type XVI alpha 1 chain	E2R466			1	2	1	4	1	2	2	2	0	0	0	0	0	1	2	1	4	1	2	2	2	0	0	0	0	0	2.1	33.66
COL18A1	Collagen type XVIII alpha 1 chain	F6Y3U7			1	0	0	0	1	0	1	0	0	0	0	0	0	1	0	0	0	1	0	1	0	0	0	0	0	0	2.1	5.39
COL1A1	Collagen alpha-1(I) chain	F1Q3I5			22	24	28	23	23	21	26	22	3	1	1	2	0	21	24	28	23	22	21	26	22	3	1	1	2	0	28.1	323.31
COL1A2	Collagen alpha-2(I) chain	F1PHY1			15	16	19	17	13	12	16	13	1	0	0	2	1	15	16	19	17	13	12	16	13	1	0	0	2	1	21.1	323.31
COL22A1	Collagen type XXII alpha 1 chain	F1PTE4			4	16	3	17	14	9	8	5	0	0	0	0	0	4	16	3	17	14	9	8	5	0	0	0	0	0	14.0	323.31
COL2A1	Collagen type II alpha 1 chain	F1PS24			21	11	2	1	20	2	1	0	0	1	0	0	0	21	11	2	1	20	2	1	0	0	1	0	0	0	17.6	323.31
COL3A1	Collagen type III alpha 1 chain	J9P0L0			1	0	0	0	2	0	1	1	0	0	0	0	0	1	0	0	0	2	0	1	1	0	0	0	0	0	3.4	10.43
COL5A1	Collagen type V alpha 1 chain	F1PHX8			2	5	6	6	8	3	4	3	0	0	0	0	0	2	5	6	6	8	3	4	3	0	0	0	0	0	8.5	268.79
COL5A2	Collagen type V alpha 2 chain	F1PG08			0	2	3	2	6	1	1	1	0	0	0	0	0	0	2	3	2	6	1	1	1	0	0	0	0	0	5.8	97.08
COL6A1	Collagen type VI alpha 1 chain	F1PFM6			10	12	9	14	13	6	6	2	0	0	0	0	0	10	12	9	14	13	6	6	2	0	0	0	0	0	22.8	302.31
COL6A3	Collagen type VI alpha 3 chain	F1PR31			35	56	50	84	82	40	56	35	0	0	0	0	0	3	3	3	6	2	2	3	1	0	0	0	0	0	44.6	323.31
COL9A1	Collagen type IX alpha 1 chain	F1PPQ7			9	21	0	0	8	8	0	0	0	0	0	0	0	9	21	0	0	8	8	0	0	0	0	0	0	0	25.1	323.31
COL9A2	Collagen type IX alpha 2 chain	F1PY98			1	4	0	0	0	0	0	0	0	0	0	0	0	1	4	0	0	0	0	0	0	0	0	0	0	0	6.3	38.65
COL9A3	Collagen type IX alpha 3 chain	F1PLU6			0	2	0	0	0	0	0	0	0	0	0	0	0	0	2	0	0	0	0	0	0	0	0	0	0	0	4.3	84.27
COMP	Cartilage oligomeric matrix protein	E2RJE0			12	17	0	0	13	1	0	0	0	0	0	0	0	12	17	0	0	13	1	0	0	0	0	0	0	0	29.1	323.31
CPE	Carboxypeptidase E	F1Q459			2	0	0	0	2	0	0	0	0	0	0	0	0	2	0	0	0	2	0	0	0	0	0	0	0	0	5.9	5.64
CRP	Pentaxin	E2R5J0			1	1	1	2	2	1	0	0	0	0	0	0	0	1	1	1	2	2	1	0	0	0	0	0	0	0	8.1	5.27
CTHRC1	Collagen triple helix repeat containing 1	F1P9U9			2	0	1	0	3	0	0	0	0	0	0	0	0	2	0	1	0	3	0	0	0	0	0	0	0	0	13.7	5.34	✓
DCN	Decorin	Q29393			9	10	11	8	21	2	3	4	0	0	0	0	0	9	10	11	8	21	2	3	4	0	0	0	0	0	64.4	323.31
DNAH9	Dynein axonemal heavy chain 9	F1PDR4			1	0	0	0	1	0	0	0	0	0	0	0	0	1	0	0	0	1	0	0	0	0	0	0	0	0	0.6	2.07	✓
DNAJC3	Uncharacterized protein	F1PME4			0	0	1	0	3	0	0	0	0	0	0	0	0	0	0	1	0	3	0	0	0	0	0	0	0	0	6.1	4.49
DPT	Dermatopontin	E2RPQ6			3	2	3	4	6	1	3	1	0	0	0	0	0	3	2	3	4	6	1	3	1	0	0	0	0	0	31.3	323.31
ECM2	Extracellular matrix protein 2	E2RPH7			0	0	0	0	3	0	1	0	0	0	0	0	0	0	0	0	0	3	0	1	0	0	0	0	0	0	4.7	10.62
EDIL3	EGF like repeats and discoidin domains 3	F1P8D5			4	4	0	0	6	0	0	0	0	0	0	0	0	4	4	0	0	6	0	0	0	0	0	0	0	0	19.8	28.47	✓
EEF1D	Eukaryotic translation elongation factor 1 delta	E2R9U8			0	0	0	0	1	0	1	0	0	0	0	0	0	0	0	0	0	1	0	1	0	0	0	0	0	0	3.3	2.71
EMILIN1	Elastin microfibril interfacer 1	E2RCF2			3	2	4	4	7	3	3	2	0	0	0	0	0	3	2	4	4	7	3	3	2	0	0	0	0	0	10.0	202.80
EPYC	Epiphycan	E2R430			1	1	0	0	2	0	0	0	0	0	0	0	0	1	1	0	0	2	0	0	0	0	0	0	0	0	11.2	46.33
EZR	Ezrin	E2RSI6			0	0	0	0	2	0	0	0	0	0	0	0	0	0	0	0	0	2	0	0	0	0	0	0	0	0	3.1	3.55
F10	Coagulation factor X	F1Q4A3			1	5	1	4	5	1	0	0	0	0	0	0	0	1	5	1	4	5	1	0	0	0	0	0	0	0	24.5	29.63	✓
F2	Prothrombin	J9NSF9			4	8	9	12	23	3	7	3	0	0	0	0	0	4	8	9	12	23	3	7	3	0	0	0	0	0	45.4	323.31
F7	Coagulation factor VII	F1Q4A4			3	3	2	4	5	0	1	0	0	0	0	0	0	3	3	2	4	5	0	1	0	0	0	0	0	0	18.4	229.11
F9	Coagulation factor IX	P19540			5	7	5	4	12	2	4	3	0	0	0	0	0	5	7	5	4	12	2	4	3	0	0	0	0	0	29.6	323.31
FBLN7	Fibulin 7	F1PWG4			1	1	0	0	0	0	0	0	0	0	0	0	0	1	1	0	0	0	0	0	0	0	0	0	0	0	8.5	136.15
FMOD	Fibromodulin	F1PLN5			5	4	0	0	7	0	1	0	0	0	0	0	0	5	4	0	0	7	0	1	0	0	0	0	0	0	25.3	98.64
FN1	Fibronectin	F1P6H7			52	50	8	7	30	7	4	1	0	0	0	0	0	1	0	1	0	1	0	0	0	0	0	0	0	0	32.1	323.31
FNDC1	Fibronectin type III domain containing 1	E2RSG6			0	0	1	0	2	0	0	0	0	0	0	0	0	0	0	1	0	2	0	0	0	0	0	0	0	0	1.4	5.79
FRZB	Frizzled related protein	F1PN55			3	0	0	0	1	0	0	0	0	0	0	0	0	3	0	0	0	1	0	0	0	0	0	0	0	0	18.6	10.89
GANAB	Glucosidase II alpha subunit	F1Q4J0			0	1	0	1	2	0	1	1	0	0	0	0	0	0	1	0	1	2	0	1	1	0	0	0	0	0	2.8	7.55
GC	GC, vitamin D binding protein	E2R5W6			0	0	3	3	11	1	3	1	0	0	0	0	0	0	0	3	3	11	1	3	1	0	0	0	0	0	25.3	95.48
GSN	Gelsolin	F6Y3P9			1	0	2	0	1	0	0	0	0	0	0	0	0	1	0	2	0	1	0	0	0	0	0	0	0	0	2.6	7.90
HAPLN1	Hyaluronan and proteoglycan link protein 1	J9PAT9			4	10	1	0	16	1	0	0	0	0	0	0	0	4	10	1	0	16	1	0	0	0	0	0	0	0	55.1	314.83	✓
HNRNPA1	Uncharacterized protein	E2QYP1			0	0	0	0	2	1	1	0	0	0	0	1	0	0	0	0	0	2	1	1	0	0	0	0	1	0	11.5	8.85
HNRNPA2B1	Heterogeneous nuclear ribonucleoprotein A2/B1	E2QXH4			0	0	0	0	1	0	1	0	0	0	0	3	0	0	0	0	0	0	0	1	0	0	0	0	3	0	17.6	19.30
HSP90AA1	Heat shock protein 90 alpha family class A member 1	F1PGY1			0	0	0	0	2	0	0	0	0	0	0	0	0	0	0	0	0	2	0	0	0	0	0	0	0	0	2.9	2.03
HSP90AB1	Uncharacterized protein	E2RLS3			2	2	1	0	7	2	3	0	0	0	0	1	0	2	2	1	0	6	2	3	0	0	0	0	1	0	12.3	23.84
HSP90B1	Endoplasmin	F1P8N6			2	0	2	1	4	0	1	1	0	0	0	1	0	2	0	2	1	4	0	1	1	0	0	0	1	0	9.2	63.14
HSPA5	Heat shock protein family A (Hsp70) member 5	F1PIC7			4	3	5	3	9	0	1	0	0	0	0	0	0	3	2	4	2	8	0	1	0	0	0	0	0	0	18.8	85.24
HSPG2	Heparan sulfate proteoglycan 2	J9NRJ0			20	29	6	19	33	5	7	1	0	0	0	0	0	4	7	3	6	7	1	3	1	0	0	0	0	0	15.9	323.31
HTRA1	HtrA serine peptidase 1	F1PU95			0	2	1	2	8	2	0	0	0	0	0	0	0	0	2	1	2	8	2	0	0	0	0	0	0	0	24.4	75.91
IBSP	Integrin binding sialoprotein	E2RPB1			2	1	2	1	4	0	0	0	0	0	0	0	0	2	1	2	1	4	0	0	0	0	0	0	0	0	8.2	53.39
IGF1	Insulin-like growth factor I	P33712			0	0	0	0	3	0	0	0	0	0	0	0	0	0	0	0	0	3	0	0	0	0	0	0	0	0	17.6	31.37
IGF2	Insulin like growth factor 2	F1PBX5			1	1	2	2	8	0	1	0	0	0	0	0	0	0	0	0	0	1	0	0	0	0	0	0	0	0	29.9	142.49
IGFALS	Insulin like growth factor binding protein acid labile subunit	F1PYM4			3	0	1	0	3	0	1	0	0	0	0	0	0	3	0	1	0	3	0	1	0	0	0	0	0	0	8.6	55.06
IGFBP1	Insulin like growth factor binding protein 1	F1PSW9			4	9	6	7	11	2	4	0	0	0	0	0	0	4	9	6	7	11	2	4	0	0	0	0	0	0	53.8	87.29
IGFBP3	Insulin like growth factor binding protein 3	F1PQ91			1	0	1	0	3	0	0	0	0	0	0	0	0	1	0	1	0	3	0	0	0	0	0	0	0	0	10.0	23.75	✓
IGFBP5	Insulin like growth factor binding protein 5	F1PEQ5			2	0	6	1	11	0	0	0	0	0	0	0	0	2	0	6	1	11	0	0	0	0	0	0	0	0	27.5	85.89
IGHM	Immunoglobulin heavy constant mu	E2RCC8			4	1	3	2	8	0	0	0	0	0	0	0	0	3	1	2	2	5	0	0	0	0	0	0	0	0	16.1	66.04
IGHM	Immunoglobulin heavy constant mu	J9NVC6			0	0	0	1	1	0	0	0	0	0	0	0	0	0	0	0	1	1	0	0	0	0	0	0	0	0	4.4	5.10	✓
ITGA10	Integrin subunit alpha 10	F6XF95			0	1	1	2	1	0	0	0	0	0	0	0	0	0	1	1	2	1	0	0	0	0	0	0	0	0	3.3	7.14
ITSN2	Intersectin 2	F1PR68			0	0	0	0	2	0	0	0	0	0	0	0	0	0	0	0	0	2	0	0	0	0	0	0	0	0	1.9	2.33
KAZALD1	Kazal type serine peptidase inhibitor domain 1	J9P2F4			0	0	0	0	2	0	0	0	0	0	0	0	0	0	0	0	0	2	0	0	0	0	0	0	0	0	12.6	32.65
KERA	Keratocan	E2R423			1	0	1	0	3	0	1	2	0	0	0	0	0	1	0	1	0	3	0	1	2	0	0	0	0	0	13.1	21.49
KNG1	Kininogen 1	E2R886			0	0	1	0	4	0	1	0	0	0	0	0	0	0	0	1	0	4	0	1	0	0	0	0	0	0	15.4	18.47
LAMB2	Laminin subunit beta 2	E2R4J1			1	0	1	0	1	0	0	0	0	0	0	0	0	1	0	1	0	1	0	0	0	0	0	0	0	0	1.2	3.91
LECT2	Leukocyte cell derived chemotaxin 2	E2RCY6			1	0	1	0	2	0	0	0	0	0	0	0	0	1	0	1	0	2	0	0	0	0	0	0	0	0	12.6	5.52
LGB1	Beta-lactoglobulin-1	P33685			0	0	2	0	1	0	0	0	0	0	0	0	0	0	0	2	0	1	0	0	0	0	0	0	0	0	12.4	4.22	✓
LMNA	Lamin A/C	F1PBJ3			2	0	1	0	4	0	0	0	0	0	0	0	0	2	0	1	0	4	0	0	0	0	0	0	0	0	8.1	31.19
LOC100855471	Uncharacterized protein	H9GWB4			2	14	4	13	9	9	8	6	0	0	0	0	0	2	14	4	13	9	9	8	6	0	0	0	0	0	32.7	323.31
LOC477072	Uncharacterized protein	J9P430			0	1	0	3	8	0	1	0	0	0	0	0	0	0	1	0	3	8	0	1	0	0	0	0	0	0	18.8	132.76
LOC481722	Uncharacterized protein	J9PAD1			1	0	0	0	1	0	0	0	0	0	0	0	0	1	0	0	0	1	0	0	0	0	0	0	0	0	1.3	3.74
LOC488303	Histone H2B	J9P6S8			1	1	0	0	2	2	0	0	1	0	0	2	1	1	1	0	0	2	2	0	0	1	0	0	2	1	26.2	9.60
LOC607182	Uncharacterized protein	H9GW49			0	0	0	0	2	1	0	0	0	0	0	1	0	0	0	0	0	2	1	0	0	0	0	0	1	0	4.6	8.16
LOC610636	Tubulin alpha chain	L7N0G4			0	3	0	2	2	2	1	1	0	0	0	1	1	0	3	0	2	2	2	1	1	0	0	0	1	1	11.1	36.57
LOC611231	Histone H2A	J9P2B7			1	0	0	0	1	0	0	0	0	0	0	2	0	1	0	0	0	1	0	0	0	0	0	0	2	0	20.3	60.19
LOX	Lysyl oxidase	J9NZK5			3	4	3	6	6	1	5	1	0	0	0	0	0	3	4	3	6	6	1	5	1	0	0	0	0	0	24.9	139.92
LOXL2	Lysyl oxidase like 2	E2RCV4			1	0	0	0	1	0	0	0	0	0	0	0	0	1	0	0	0	1	0	0	0	0	0	0	0	0	1.0	3.05
LOXL3	Lysyl oxidase like 3	E2QYZ4			1	2	0	0	6	0	0	0	0	0	0	0	0	1	2	0	0	6	0	0	0	0	0	0	0	0	11.4	19.52
LOXL4	Lysyl oxidase like 4	E2RFR9			2	1	2	1	2	1	1	0	0	0	0	0	0	2	1	2	1	2	1	1	0	0	0	0	0	0	5.1	88.34
LRRC17	Leucine rich repeat containing 17	F1PJE6			0	0	0	0	2	0	0	0	0	0	0	0	0	0	0	0	0	2	0	0	0	0	0	0	0	0	5.1	14.07
LUM	Lumican	E2R416			6	4	10	3	17	0	3	1	0	0	0	0	0	6	4	10	3	17	0	3	1	0	0	0	0	0	36.1	323.31
MATN1	Matrilin 1	F1Q1V7			0	0	0	0	5	0	0	0	0	0	0	0	0	0	0	0	0	5	0	0	0	0	0	0	0	0	6.2	11.75
MATN2	Matrilin 2	F1PGH3			4	2	0	0	4	0	0	0	0	0	0	0	0	4	2	0	0	4	0	0	0	0	0	0	0	0	9.3	40.66
MATN3	Matrilin 3	F1PCD6			9	14	0	1	10	3	0	0	0	1	0	0	0	9	14	0	1	10	3	0	0	0	1	0	0	0	41.8	323.31
MATN4	Matrilin 4	E2REK0			0	0	0	0	1	1	0	0	0	0	0	0	0	0	0	0	0	1	1	0	0	0	0	0	0	0	4.5	16.80
MBL2	Uncharacterized protein	J9NWG4			1	1	1	0	3	1	1	0	0	0	0	0	0	1	1	1	0	3	1	1	0	0	0	0	0	0	11.5	12.52
MFGE8	Milk fat globule-EGF factor 8 protein	F1PFZ5			3	10	0	1	6	1	1	0	0	0	0	0	0	3	10	0	1	6	1	1	0	0	0	0	0	0	34.7	234.15
MMP13	Matrix metallopeptidase 13	F1PVS9			10	11	4	1	9	0	0	0	0	0	0	0	0	10	11	4	1	9	0	0	0	0	0	0	0	0	40.9	150.32
MMP2	Matrix metallopeptidase 2	J9P206			2	3	2	3	3	1	2	1	0	0	0	0	0	2	3	2	3	3	1	2	1	0	0	0	0	0	5.8	98.65
MSN	Moesin	E2R7F1			0	0	1	0	5	0	1	0	0	0	0	0	0	0	0	1	0	1	0	0	0	0	0	0	0	0	9.7	12.26	✓
NCL	Nucleolin	F1Q0B0			0	0	0	0	3	0	0	0	0	0	0	0	0	0	0	0	0	3	0	0	0	0	0	0	0	0	4.5	7.97
NID2	Uncharacterized protein	F1P7Y6			3	6	0	0	0	1	0	0	0	0	0	0	0	3	6	0	0	0	1	0	0	0	0	0	0	0	18.6	323.31
OGN	Osteoglycin	E2RNR0			4	6	6	6	13	4	5	2	0	0	0	0	0	4	6	6	6	13	4	5	2	0	0	0	0	0	36.0	323.31
OLFML1	Olfactomedin like 1	F1PK58			0	0	1	0	3	0	0	0	0	0	0	0	0	0	0	1	0	3	0	0	0	0	0	0	0	0	7.0	9.61
OLFML3	Olfactomedin like 3	F1PQV4			4	1	7	8	12	2	3	3	0	0	0	0	0	4	1	7	8	12	2	3	3	0	0	0	0	0	33.7	161.12
OMD	Osteomodulin	J9P319			3	2	5	8	11	2	5	1	0	0	0	0	0	3	2	5	8	11	2	5	1	0	0	0	0	0	21.3	323.31
OSTF1	Osteoclast stimulating factor 1	J9NSM8			1	1	0	0	2	0	0	0	0	0	0	0	0	1	1	0	0	2	0	0	0	0	0	0	0	0	9.7	6.70
P4HB	Protein disulfide-isomerase	F1PL97			2	2	3	3	12	1	1	1	0	0	0	1	0	2	2	3	3	12	1	1	1	0	0	0	1	0	35.3	323.31
PAM	Peptidylglycine alpha-amidating monooxygenase	F1Q4G4			1	3	1	2	3	0	0	0	0	0	0	0	0	1	3	1	2	3	0	0	0	0	0	0	0	0	9.3	50.02
PCOLCE	Procollagen C-endopeptidase enhancer	E2RC23			1	1	4	2	10	0	1	0	0	0	0	0	0	1	1	4	2	10	0	1	0	0	0	0	0	0	23.4	54.29
PDIA4	Protein disulfide-isomerase A4	E2R7L1			1	1	2	1	4	0	1	1	0	0	0	0	0	1	1	2	1	4	0	1	1	0	0	0	0	0	8.7	32.94
PDIA6	Uncharacterized protein	E2RB37			3	2	1	2	4	1	3	0	0	0	0	0	0	3	2	1	2	4	1	3	0	0	0	0	0	0	12.5	65.70	✓
PKM	Pyruvate kinase	F1PHR2			0	1	0	0	1	1	0	0	0	0	0	1	0	0	1	0	0	1	1	0	0	0	0	0	1	0	7.7	42.95
POSTN	Periostin	E2QYG1			23	35	31	36	47	10	14	12	0	0	0	0	0	3	1	4	1	6	0	0	0	0	0	0	0	0	68.9	323.31	✓
POSTN	Periostin	E2QUG4			4	0	3	1	5	0	1	1	0	0	0	0	0	4	0	3	1	5	0	1	1	0	0	0	0	0	5.7	26.68
PPIB	Peptidyl-prolyl cis-trans isomerase	F1PLV2			5	2	4	1	6	1	1	1	0	0	0	0	0	5	2	4	1	6	1	1	1	0	0	0	0	0	31.9	73.03
PRDX1	Uncharacterized protein	E2RHG2			1	1	1	1	0	0	0	0	0	0	0	1	1	1	1	1	1	0	0	0	0	0	0	0	1	1	22.6	14.61
PRELP	Proline and arginine rich end leucine rich repeat protein	E2RL80			5	8	0	0	5	1	0	0	0	0	0	0	0	5	8	0	0	5	1	0	0	0	0	0	0	0	28.8	162.99
PROC	Vitamin K-dependent protein C	Q28278			1	0	0	0	3	0	0	0	0	0	0	0	0	1	0	0	0	3	0	0	0	0	0	0	0	0	4.8	4.19
PROS1	Protein S	F1PSS8			6	1	8	2	13	0	1	0	0	0	0	0	0	6	1	8	2	13	0	1	0	0	0	0	0	0	16.5	129.46
PTGFRN	Prostaglandin F2 receptor inhibitor	F1PR26			0	0	0	1	1	0	0	1	0	0	0	0	0	0	0	0	1	1	0	0	1	0	0	0	0	0	2.6	3.25
PTMA	Uncharacterized protein	J9NZA0			0	0	0	0	2	2	1	0	0	0	0	2	1	0	0	0	0	2	2	1	0	0	0	0	2	1	13.5	44.16
PTN	Pleiotrophin	F6Y028			0	0	0	1	5	0	1	0	0	0	0	0	0	0	0	0	1	5	0	1	0	0	0	0	0	0	35.9	9.39
RARRES2	Retinoic acid receptor responder 2	E2R755			2	1	0	0	1	0	1	0	0	0	0	0	0	2	1	0	0	1	0	1	0	0	0	0	0	0	27.6	14.45	✓
RBP4	Retinol-binding protein	F1Q4D9			0	0	0	0	4	0	0	0	0	0	0	0	0	0	0	0	0	4	0	0	0	0	0	0	0	0	15.6	64.32	✓
RPGR	X-linked retinitis pigmentosa GTPase regulator	J9NZU5			3	3	3	2	2	0	1	0	0	0	0	0	0	3	3	3	2	2	0	1	0	0	0	0	0	0	22.6	52.84
S100A11	Protein S100	F1PFF2			0	2	0	0	0	0	0	0	0	0	0	0	0	0	2	0	0	0	0	0	0	0	0	0	0	0	27.6	8.72
SDK2	Sidekick cell adhesion molecule 2	J9P133			1	0	1	0	1	0	0	0	0	0	0	0	0	1	0	1	0	1	0	0	0	0	0	0	0	0	1.9	6.17	✓
SERPINA1	Serpin family A member 1	F1PCE5			1	1	1	1	2	1	2	1	0	0	0	0	0	1	1	1	1	2	1	2	1	0	0	0	0	0	12.6	14.57	✓
SERPINA3	Uncharacterized protein	F1PH86			2	1	1	0	1	0	0	0	0	0	0	0	0	2	1	1	0	1	0	0	0	0	0	0	0	0	6.9	17.04
SERPINC1	Serpin family C member 1	E2RES2			3	1	3	2	16	0	4	2	0	0	0	0	0	3	1	3	2	16	0	4	2	0	0	0	0	0	38.1	218.27
SERPIND1	Serpin family D member 1	E2RLN1			4	1	4	1	9	0	2	0	0	0	0	0	0	4	1	4	1	7	0	2	0	0	0	0	0	0	16.3	42.45
SERPINF1	Serpin family F member 1	F2Z4Q7			14	25	25	29	34	14	18	11	0	1	0	0	0	14	25	25	29	34	14	18	11	0	1	0	0	0	86.1	323.31
SERPINH1	Serpin family H member 1	E2RHY7			4	5	4	4	6	1	1	1	0	0	0	0	0	4	5	4	4	6	1	1	1	0	0	0	0	0	31.8	196.90
SFRP2	Secreted frizzled-related protein 2	F1PAV2			0	0	0	0	4	0	0	0	0	0	0	0	0	0	0	0	0	4	0	0	0	0	0	0	0	0	13.4	16.74
SLC8A3	Solute carrier family 8 member A3	J9P6A5			0	0	2	0	5	0	0	0	0	0	0	0	0	0	0	2	0	5	0	0	0	0	0	0	0	0	5.0	38.74
SPARC	Secreted protein acidic and cysteine rich	E2RMA3			14	11	8	9	18	3	8	5	0	1	1	0	0	14	11	8	9	18	3	8	5	0	1	1	0	0	54.5	323.31
SPON1	Spondin 1	F6XC28			0	0	1	1	3	0	0	0	0	0	0	0	0	0	0	1	1	3	0	0	0	0	0	0	0	0	6.1	10.98
SPP1	Secreted phosphoprotein 1	E2R161			7	3	7	3	6	2	3	1	0	0	0	0	0	7	3	7	3	6	2	3	1	0	0	0	0	0	32.1	323.31
SPP2	Secreted phosphoprotein 2	F1PD34			5	5	6	4	11	2	3	1	0	0	0	0	0	5	5	6	4	11	2	3	1	0	0	0	0	0	50.8	316.97
SRPX2	Sushi repeat containing protein X-linked 2	F1PMN4			0	2	0	2	0	0	1	1	0	0	0	0	0	0	2	0	2	0	0	1	1	0	0	0	0	0	4.1	62.05
ST13	ST13, Hsp70 interacting protein	E2RMC1			0	1	1	0	2	0	0	0	0	0	0	0	0	0	1	1	0	2	0	0	0	0	0	0	0	0	3.6	7.03
TGFB1	Transforming growth factor beta-1 proprotein	P54831			2	1	2	1	5	1	1	1	0	0	0	0	0	2	1	2	1	5	1	1	1	0	0	0	0	0	18.5	19.96
TGFBI	Transforming growth factor beta induced	F1PW10			2	6	3	8	4	2	4	2	0	0	0	0	0	2	6	3	8	4	2	4	2	0	0	0	0	0	22.2	134.44
THBS1	Thrombospondin 1	F1PBI6			15	14	11	12	25	11	12	6	0	0	0	0	0	15	14	11	12	25	11	12	6	0	0	0	0	0	16.7	323.31
THBS2	Thrombospondin 2	J9NZF3			0	1	1	2	5	1	2	1	0	0	0	0	0	0	1	1	2	5	1	2	1	0	0	0	0	0	5.4	37.84
THBS3	Thrombospondin 3	E2QYM7			3	0	0	0	1	0	0	0	0	0	0	0	0	3	0	0	0	1	0	0	0	0	0	0	0	0	2.7	7.04
TIMP2	Metalloproteinase inhibitor 2	Q9TTY1			0	0	0	0	3	0	0	0	0	0	0	0	0	0	0	0	0	3	0	0	0	0	0	0	0	0	8.6	10.57
TNC	Tenascin C	F1PF31			14	7	26	7	40	6	8	7	0	0	0	0	0	14	7	26	7	40	6	8	7	0	0	0	0	0	22.8	323.31	✓
TNN	Tenascin N	J9P416			1	0	3	3	11	1	1	1	0	0	0	0	0	1	0	3	3	11	1	1	1	0	0	0	0	0	20.5	219.46
TPM3	Tropomyosin 3	E2RB38			0	0	1	0	7	0	1	0	0	0	0	0	1	0	0	0	0	3	0	0	0	0	0	0	0	0	30.2	93.40
TTR	Transthyretin	E2R5U8			1	0	2	0	2	0	0	0	0	0	0	0	0	1	0	2	0	2	0	0	0	0	0	0	0	0	21.1	12.55
TUBB	Tubulin beta chain	E2QSF4			1	3	0	2	1	0	0	0	0	0	0	2	0	0	0	0	0	1	0	0	0	0	0	0	0	0	15.5	59.31
UBA52	Ubiquitin-60S ribosomal protein L40	P63050			2	0	2	1	2	0	0	0	0	2	0	1	3	2	0	2	1	2	0	0	0	0	2	0	1	3	23.4	94.13	✓
VIM	Vimentin	F1PLS4			1	2	1	1	2	0	1	0	0	0	0	1	0	1	1	1	0	2	0	1	0	0	0	0	1	0	10.7	25.48
VIT	Vitrin	J9NXV3			2	2	2	0	8	1	1	1	0	0	0	0	0	2	2	2	0	8	1	1	1	0	0	0	0	0	16.8	68.08
VTN	Uncharacterized protein	F1PUM6			8	10	9	7	17	11	13	10	0	0	0	0	0	8	10	9	7	17	11	13	10	0	0	0	0	0	30.0	323.31
WAP	Uncharacterized protein	H9GW77			0	0	0	1	2	0	0	0	0	0	0	0	0	0	0	0	1	2	0	0	0	0	0	0	0	0	15.4	4.97
−	Lysozyme C, spleen isozyme	P81709			2	1	1	0	6	1	0	0	0	0	0	0	1	2	1	1	0	6	1	0	0	0	0	0	0	1	47.7	121.11	✓
−	Histone H4	L7N0L3			1	1	0	1	2	1	1	0	0	1	0	1	0	1	1	0	1	2	1	1	0	0	1	0	1	0	32.3	19.55
−	Uncharacterized protein	F1PSX2			0	1	0	2	1	0	1	1	0	0	0	0	0	0	1	0	2	1	0	1	1	0	0	0	0	0	33.0	17.94
−	Uncharacterized protein	E2QW61			0	1	0	1	1	1	1	1	0	0	0	0	0	0	1	0	1	1	1	1	1	0	0	0	0	0	10.1	6.40
−	Uncharacterized protein	E2RBZ7			0	0	1	0	1	0	0	0	0	0	0	0	0	0	0	1	0	1	0	0	0	0	0	0	0	0	7.7	2.43
DSP	Desmoplakin	E2RNG4		✓	0	0	0	0	0	0	0	0	0	0	0	0	3	0	0	0	0	0	0	0	0	0	0	0	0	3	0.7	3.81	−
ENO1	Enolase 1	F1PCH3		✓	1	0	0	0	0	0	0	0	0	0	0	1	0	1	0	0	0	0	0	0	0	0	0	0	1	0	7.9	15.14	−
GAPDH	Glyceraldehyde-3-phosphate dehydrogenase	F1PTZ9		✓	0	0	0	1	0	0	0	0	0	0	0	1	0	0	0	0	1	0	0	0	0	0	0	0	1	0	13.9	10.15	−
JUP	Junction plakoglobin	A0A140T8E6		✓	0	0	0	0	0	0	0	0	0	0	0	0	3	0	0	0	0	0	0	0	0	0	0	0	0	3	6.2	13.56	−
KRT9	Keratin, type I cytoskeletal 9	J9NWS3		✓	0	0	0	0	0	0	0	0	1	0	0	0	2	0	0	0	0	0	0	0	0	1	0	0	0	2	6.4	2.58	−
PGK1	Phosphoglycerate kinase	E2RRC9		✓	0	1	0	0	0	0	0	0	0	0	0	1	0	0	1	0	0	0	0	0	0	0	0	0	1	0	4.8	2.03	−
RPL5	Ribosomal protein L5	F1P7B0		✓	0	0	0	0	0	0	0	0	0	0	0	2	0	0	0	0	0	0	0	0	0	0	0	0	2	0	7.4	2.12	−
RPS14	Uncharacterized protein	F2Z4N1		✓	0	0	0	0	0	0	0	0	0	2	0	0	0	0	0	0	0	0	0	0	0	0	2	0	0	0	10.5	3.27	−
TAGLN2	Transgelin	F1P6P2		✓	0	0	0	0	0	1	0	0	0	0	0	1	0	0	0	0	0	0	1	0	0	0	0	0	1	0	15.6	4.74	−
VAC14	Vac14, PIKFYVE complex component	E2RB06		✓	0	0	0	0	1	0	0	0	1	0	0	0	1	0	0	0	0	1	0	0	0	1	0	0	0	1	2.8	3.88	−
ALB	P02769	P02769	✓		0	0	0	0	1	0	0	0	0	0	8	6	2	0	0	0	0	1	0	0	0	0	0	8	6	2	28.5	131.26	−
ALB	Serum albumin	P02768-1	✓		0	0	1	0	2	0	0	0	0	0	0	0	0	0	0	1	0	2	0	0	0	0	0	0	0	0	3.0	2.75	−
CSN1S1	Alpha-S1-casein	P02662	✓		0	0	0	0	0	0	0	0	0	0	0	0	2	0	0	0	0	0	0	0	0	0	0	0	0	2	12.1	2.99	−
CSN2	Beta-casein	P02666	✓		0	0	0	0	0	0	0	0	1	0	0	0	2	0	0	0	0	0	0	0	0	1	0	0	0	2	19.1	4.52	−
KRT1	Keratin, type II cytoskeletal 1	P04264	✓		0	0	0	0	3	0	1	0	32	10	22	18	53	0	0	0	0	0	0	0	0	26	6	17	11	42	65.8	323.31	−
KRT10	Keratin, type I cytoskeletal 10	P13645	✓		0	0	1	0	0	0	0	0	17	3	11	12	31	0	0	1	0	0	0	0	0	13	2	8	7	23	47.2	323.31	−
KRT14	Keratin, type I cytoskeletal 14	P02533	✓		0	0	0	0	0	0	0	0	13	3	10	2	22	0	0	0	0	0	0	0	0	4	1	5	0	10	53.0	323.31	−
KRT16	Keratin, type I cytoskeletal 16	P08779	✓		0	0	0	0	0	0	0	0	7	1	5	0	11	0	0	0	0	0	0	0	0	7	1	5	0	11	31.7	323.31	−
KRT17	Keratin, type I cytoskeletal 17	Q04695	✓		0	0	0	0	0	0	0	0	1	0	0	0	5	0	0	0	0	0	0	0	0	1	0	0	0	3	17.6	46.47	−
KRT2	Keratin, type II cytoskeletal 2 epidermal	P35908	✓		0	0	0	0	0	0	0	0	10	1	10	11	32	0	0	0	0	0	0	0	0	5	0	6	7	20	52.1	323.31	−
KRT33B	Keratin, type I cuticular Ha3-II	Q14525	✓		0	0	0	0	0	0	0	0	0	0	0	0	3	0	0	0	0	0	0	0	0	0	0	0	0	1	9.9	19.29	−
KRT5	Keratin, type II cytoskeletal 5	P13647	✓		0	0	0	0	0	0	0	0	9	0	6	1	13	0	0	0	0	0	0	0	0	6	0	5	1	8	21.7	216.01	−
KRT6A	Keratin, type II cytoskeletal 6A	P02538	✓		0	0	0	0	0	0	0	0	0	0	2	0	2	0	0	0	0	0	0	0	0	0	0	0	0	0	3.9	4.07	−
KRT6B	Keratin, type II cytoskeletal 6B	P04259	✓		0	0	0	0	0	0	0	0	0	0	1	0	3	0	0	0	0	0	0	0	0	0	0	1	0	3	7.3	103.26	−
KRT6C	Keratin, type II cytoskeletal 6C	P48668	✓		0	0	0	0	0	0	0	0	9	2	6	0	18	0	0	0	0	0	0	0	0	0	0	0	0	0	32.3	323.31	−
KRT9	Keratin, type I cytoskeletal 9	P35527	✓		0	0	0	0	1	0	0	0	23	2	8	1	34	0	0	0	0	1	0	0	0	23	2	8	1	34	69.0	323.31	−
PRSS1	Trypsin-1	P07477	✓		0	0	0	0	0	0	0	0	1	2	2	2	2	0	0	0	0	0	0	0	0	1	2	2	2	2	12.1	47.04	−
−	Trypsin	P00761	✓		4	3	4	3	4	1	3	1	12	13	16	8	12	4	3	4	3	4	1	3	1	12	13	16	8	12	77.1	323.31	−
−	Protease 1	P15636	✓		0	0	0	0	0	0	0	0	0	0	0	2	0	0	0	0	0	0	0	0	0	0	0	0	2	0	2.9	6.35	−
