# Supplementary material for: Palaeoproteomic identification of breast milk protein residues from the archaeological skeletal remains of a neonatal dog
Source: Sci Rep. 2019 Sep 6;9:12841. doi: 10.1038/s41598-019-49183-0 (PMC6731306; doi:10.1038/s41598-019-49183-0)
Supplement: Supplementary file 3 — Supplementary Table 6 [file 41598_2019_49183_MOESM3_ESM.csv]

Gene name	Protein name	Protein ID	Razor + Unique peptides			Unique peptides			Common
			E	SD	NRA	E	SD	NRA
F6XQY5	ATP binding cassette subfamily A member 7	F6XQY5	0	1	0	0	1	0
E2QUV3	Alpha 2-HS glycoprotein	E2QUV3	4	8	2	4	8	2	✓
F1PYZ5	A-kinase anchoring protein 4	F1PYZ5	0	0	1	0	0	1
P49822	Serum albumin	P49822	4	5	0	4	5	0
J9NXT5	Rho GTPase activating protein 32	J9NXT5	1	0	0	1	0	0
E2RM03	Arrestin domain containing 2	E2RM03	1	0	0	1	0	0
F1Q3K9	AUTS2, activator of transcription and developmental regulator	F1Q3K9	1	1	1	1	1	1
F6XV32	Bifunctional apoptosis regulator	F6XV32	0	0	1	0	0	1
P81455	Osteocalcin	P81455	0	0	1	0	0	1
O02678	Biglycan	O02678	11	7	1	11	7	1	✓
J9NSK0	Basic helix-loop-helix family member b9	J9NSK0	0	1	0	0	1	0
J9PBJ6	Chromosome 6 open reading frame 132	J9PBJ6	1	0	0	1	0	0
E2RFV9	Complement C9	E2RFV9	2	0	0	2	0	0	✓
F1PZQ5	Uncharacterized protein	F1PZQ5	0	1	1	0	1	1
E2QXA9	Centrosomal protein 83	E2QXA9	1	0	0	1	0	0
E2QRS3	Chondroadherin	E2QRS3	12	9	0	12	9	0	✓
J9NVL5	Cell adhesion molecule L1 like	J9NVL5	0	1	0	0	1	0
E2RPB8	C-type lectin domain family 3 member B	E2RPB8	2	1	0	2	1	0	✓
F1PJ05	Cyclin and CBS domain divalent metal cation transport mediator 4	F1PJ05	1	0	0	1	0	0
E2QXU6	CCR4-NOT transcription complex subunit 4	E2QXU6	1	1	0	1	1	0
Q9XSJ7	Collagen alpha-1(I) chain	Q9XSJ7	0	9	10	0	9	10
F1Q3I5	Collagen alpha-1(I) chain	F1Q3I5	14	0	0	14	0	0	✓
O46392	Collagen alpha-2(I) chain	O46392	12	10	4	12	10	4
J9P8F7	Collagen type V alpha 1 chain	J9P8F7	1	1	0	1	1	0
F1PG08	Collagen type V alpha 2 chain	F1PG08	1	1	1	1	1	1	✓
J9NX69	Cleavage stimulation factor subunit 2	J9NX69	1	1	0	1	1	0
J9P2S6	Cancer/testis antigen 83	J9P2S6	0	1	0	0	1	0
E2RIQ2	Cortactin	E2RIQ2	0	0	1	0	0	1
P00011	Cytochrome c	P00011	3	1	0	3	1	0
Q29393	Decorin	Q29393	1	2	0	1	2	0	✓
E2RPQ6	Uncharacterized protein	E2RPQ6	2	3	0	2	3	0	✓
J9JHX4	Envoplakin	J9JHX4	0	1	0	0	1	0
F1Q4A3	Coagulation factor X	F1Q4A3	2	1	2	2	1	2	✓
E2RRM2	Coagulation factor II, thrombin	E2RRM2	5	11	1	5	11	1
P19540	Coagulation factor IX	P19540	3	2	1	3	2	1	✓
J9P600	FANCD2 opposite strand	J9P600	0	1	0	0	1	0
F1PGL7	F-box protein 31	F1PGL7	0	1	0	0	1	0
E2QUZ3	F-box and WD repeat domain containing 7	E2QUZ3	0	0	1	0	0	1
F1PLN5	Fibromodulin	F1PLN5	1	0	0	1	0	0	✓
E2QX84	Uncharacterized protein	E2QX84	1	0	0	1	0	0
J9NYS6	Insulin like growth factor 2	J9NYS6	0	0	1	0	0	1
F1PEQ5	Insulin like growth factor binding protein 5	F1PEQ5	0	0	1	0	0	1	✓
E2RAF7	Inhibitor of nuclear factor kappa B kinase subunit epsilon	E2RAF7	0	0	1	0	0	1
J9P1T3	Inter-alpha-trypsin inhibitor heavy chain family member 5	J9P1T3	1	0	0	1	0	0
E5Q8W7	Galectin	E5Q8W7	1	1	0	1	1	0
E2R416	Lumican	E2R416	8	3	0	8	3	0	✓
J9P1Y5	Mitogen-activated protein kinase kinase kinase kinase	J9P1Y5	0	1	1	0	1	1
F1PUK4	MRE11 homolog, double strand break repair nuclease	F1PUK4	1	0	0	1	0	0
F6XLF1	Matrix remodeling associated 5	F6XLF1	1	0	0	1	0	0
F1PK40	Oxoglutarate dehydrogenase like	F1PK40	1	0	0	1	0	0
F1PQV4	Olfactomedin like 3	F1PQV4	1	1	0	1	1	0	✓
J9P319	Osteomodulin	J9P319	5	3	0	5	3	0	✓
F1PSS8	Protein S (alpha)	F1PSS8	3	2	0	3	2	0	✓
F1P7G6	Proline rich 12	F1P7G6	1	1	1	1	1	1
F1PUA6	Protease, serine 12	F1PUA6	0	0	1	0	0	1
E2RRS5	RNA binding motif protein 12B	E2RRS5	1	0	0	1	0	0
J9P5M8	Signal peptide, CUB domain and EGF like domain containing 2	J9P5M8	1	0	0	1	0	0
J9JHB5	SECIS binding protein 2	J9JHB5	1	0	0	1	0	0
F2Z4Q7	Serpin family F member 1	F2Z4Q7	9	4	0	9	4	0	✓
E2QWR0	Surfactant protein D	E2QWR0	1	0	0	1	0	0
E2QWQ5	Solute carrier family 25 member 23	E2QWQ5	1	0	0	1	0	0
E2RMA3	Secreted protein acidic and cysteine rich	E2RMA3	3	4	1	3	4	1	✓
F1PD34	Secreted phosphoprotein 2	F1PD34	3	1	2	3	1	2	✓
J9NZU5	Uncharacterized protein	J9NZU5	0	1	0	0	1	0	✓
E2RAE8	Transgelin	E2RAE8	1	0	0	1	0	0
F1PBI6	Thrombospondin 1	F1PBI6	4	1	0	4	1	0	✓
F1P7K8	Tyrosylprotein sulfotransferase 2	F1P7K8	1	0	0	1	0	0
E2R8C7	Trafficking protein particle complex 12	E2R8C7	0	1	0	0	1	0
F6UYL9	Thyroid hormone receptor interactor 4	F6UYL9	1	0	0	1	0	0
E2RL81	UPF1, RNA helicase and ATPase	E2RL81	1	1	1	1	1	1
F1PUM6	Vitronectin	F1PUM6	2	3	1	2	3	1	✓
F1PET1	Uncharacterized protein	F1PET1	0	0	1	0	0	1
J9P2R7	Zinc finger protein 234	J9P2R7	1	0	0	1	0	0
F1P836	Zinc finger protein 311	F1P836	1	0	0	1	0	0
J9PBN9	Zinc finger protein 425	J9PBN9	0	1	1	0	1	1
E2RIE5	Zinc finger protein 648	E2RIE5	0	1	0	0	1	0
J9P314	Uncharacterized protein	J9P314	1	1	0	1	1	0
F6XRN5	Uncharacterized protein	F6XRN5	1	1	0	1	1	0
J9NUH4	Uncharacterized protein	J9NUH4	0	1	0	0	1	0
J9NXX7	Uncharacterized protein	J9NXX7	0	1	0	0	1	0
F1P717	Uncharacterized protein	F1P717	1	0	0	1	0	0
F1PJL5	Uncharacterized protein	F1PJL5	1	0	0	1	0	0
J9NUN9	Uncharacterized protein	J9NUN9	1	0	0	1	0	0
