# Supplementary material for: Palaeoproteomic identification of breast milk protein residues from the archaeological skeletal remains of a neonatal dog
Source: Sci Rep. 2019 Sep 6;9:12841. doi: 10.1038/s41598-019-49183-0 (PMC6731306; doi:10.1038/s41598-019-49183-0)
Supplement: Supplementary file 4 — Supplementary Table 7 [file 41598_2019_49183_MOESM4_ESM.csv]

Gene name	Protein name	Protein ID	Organism	Contaminant	Razor + Unique peptides			Unique peptides			Razor + Unique sequence coverage	Score
					R1dE	R1pE	S	R1dE	R1pE	S
ACAN	Aggrecan core protein	F1PWT9	Canis lupus familiaris		0	17	0	0	17	0	7.1	218.86
ACP5	Tartrate-resistant acid phosphatase type 5	E2RBY6	Canis lupus familiaris		0	2	0	0	2	0	5.5	12.33
ACTB	Actin, cytoplasmic 1	J9NXE2	Canis lupus familiaris		3	5	2	3	5	2	20.6	41.193
ACTN4	Actinin alpha 4	L7N071	Canis lupus familiaris		0	2	0	0	2	0	2.2	11.115
AEBP1	AE binding protein 1	H9GW59	Canis lupus familiaris		5	5	0	5	5	0	7.7	60.87
AFP	Alpha-fetoprotein	F1PXN2	Canis lupus familiaris		8	21	0	8	21	0	36.5	180.41
AHSG	Alpha 2-HS glycoprotein	E2QUV3	Canis lupus familiaris		16	24	1	16	24	1	56.2	323.31
ALB	Serum albumin	F2Z4Q6	Canis lupus familiaris		22	46	0	22	46	0	65.6	323.31
ALPL	Alkaline phosphatase	F1PF95	Canis lupus familiaris		1	2	0	1	2	0	6.5	20.484
APOA1	Apolipoprotein A-I	F1PDJ5	Canis lupus familiaris		9	13	0	9	13	0	53.8	147.59
APOA2	Apolipoprotein A-II	E2RAK7	Canis lupus familiaris		2	2	0	2	2	0	27	25.351
APOA4	Apolipoprotein A-IV	E2RE76	Canis lupus familiaris		3	5	0	3	5	0	14.3	42.137
APOE	Apolipoprotein E	P18649	Canis lupus familiaris		1	6	0	1	6	0	18.7	54.616
APP	Amyloid-beta A4 protein	F1PC71	Canis lupus familiaris		1	6	0	1	6	0	11.4	60.386
ASPN	Asporin	E2RBW8	Canis lupus familiaris		6	13	0	6	13	0	31.7	184.87
B2M	Beta-2-microglobulin	E2RN10	Canis lupus familiaris		2	3	0	2	3	0	18.4	37.251
BGN	Biglycan	O02678	Canis lupus familiaris		14	26	0	13	26	0	71	323.31
C3	Complement C3	F1PGM1	Canis lupus familiaris		2	11	0	2	11	0	6.3	86.042
C9	Complement C9	E2RFV9	Canis lupus familiaris		2	12	0	2	12	0	26.2	106.55
CALR	Calreticulin	F6UYJ9	Canis lupus familiaris		0	2	0	0	2	0	4.7	12.171
CCDC80	Coiled-coil domain containing 80	E2RGR7	Canis lupus familiaris		0	4	0	0	4	0	5	26.204
CD44	CD44 antigen (Fragment)	Q28284	Canis lupus familiaris		0	3	0	0	3	0	11.1	25.082
CDH1	Cadherin-1	F1PAA9	Canis lupus familiaris		0	2	0	0	2	0	2.5	11.923
CFH	Uncharacterized protein	J9NTL7	Canis lupus familiaris		1	6	0	1	6	0	5.9	41.585
CHAD	Chondroadherin	E2QRS3	Canis lupus familiaris		12	28	0	12	28	0	63.5	323.31
CHGA	Uncharacterized protein	F1PVR5	Canis lupus familiaris		1	1	0	1	1	0	2.4	14.843
CLEC11A	C-type lectin domain containing 11A	F6X6A0	Canis lupus familiaris		3	6	0	3	6	0	26.6	86.513
CLEC3B	C-type lectin domain family 3 member B	E2RPB8	Canis lupus familiaris		0	5	0	0	5	0	28	123.23
COL10A1	Collagen type X alpha 1 chain	J9P1I7	Canis lupus familiaris		0	2	0	0	2	0	2.7	15.752
COL11A1	Collagen type XI alpha 1 chain	F1PD39	Canis lupus familiaris		2	21	0	2	21	0	15.3	323.31
COL11A2	Collagen type XI alpha 2 chain	F1PQD5	Canis lupus familiaris		0	21	0	0	9	0	11.6	323.31
COL11A2	Collagen type XI alpha 2 chain	F1PQD7	Canis lupus familiaris		0	2	0	0	2	0	2.8	22.975
COL12A1	Collagen type XII alpha 1 chain	F6XWS5	Canis lupus familiaris		82	156	0	82	156	0	50.2	323.31
COL14A1	Collagen type XIV alpha 1 chain	E2RT85	Canis lupus familiaris		0	3	0	0	3	0	2.8	24.373
COL15A1	Collagen type XV alpha 1 chain	F1PS66	Canis lupus familiaris		0	2	0	0	2	0	2.7	35.025
COL1A1	Collagen alpha-1(I) chain	Q9XSJ7	Canis lupus familiaris		21	21	3	21	20	3	23.2	323.31
COL1A2	Collagen alpha-2(I) chain	O46392	Canis lupus familiaris		17	11	1	17	11	1	16	220.91
COL22A1	Collagen type XXII alpha 1 chain	F1PTE4	Canis lupus familiaris		3	12	0	3	12	0	8.8	123.72
COL2A1	Collagen type II alpha 1 chain	F1PS24	Canis lupus familiaris		1	18	0	1	18	0	12.7	261.06
COL5A1	Collagen type V alpha 1 chain	F1PHX8	Canis lupus familiaris		6	9	0	6	9	0	8	121.18
COL5A2	Collagen type V alpha 2 chain	F1PG08	Canis lupus familiaris		2	6	0	2	6	0	4.1	57.568
COL6A1	Collagen type VI alpha 1 chain	F1PFM6	Canis lupus familiaris		9	12	0	9	12	0	12.9	138.38
COL6A3	Collagen type VI alpha 3 chain	F1PR31	Canis lupus familiaris		40	71	0	40	71	0	26.4	323.31
COL9A1	Collagen type IX alpha 1 chain	F1PPQ7	Canis lupus familiaris		0	8	0	0	8	0	12.2	72.507
COMP	Cartilage oligomeric matrix protein	E2RJE0	Canis lupus familiaris		0	13	0	0	13	0	19.6	174.71
DCN	Decorin	Q29393	Canis lupus familiaris		9	21	0	9	21	0	58.3	230.87
DPT	Dermatopontin	E2RPQ6	Canis lupus familiaris		3	5	0	3	5	0	21.4	65.512
ECM2	Extracellular matrix protein 2	E2RPH7	Canis lupus familiaris		0	2	0	0	2	0	3.7	12.794
EDIL3	EGF like repeats and discoidin domains 3	F1P8D5	Canis lupus familiaris		0	2	0	0	2	0	2.7	13.239
EMILIN1	Elastin microfibril interfacer 1	E2RCF2	Canis lupus familiaris		1	4	0	1	4	0	6	53.929
EZR	Ezrin	E2RSI6	Canis lupus familiaris		0	2	0	0	2	0	3.1	11.912
F10	Coagulation factor X	F1Q4A3	Canis lupus familiaris		0	3	0	0	3	0	7.2	21.017
F2	Prothrombin	J9NSF9	Canis lupus familiaris		8	22	0	8	22	0	39.5	323.31
F7	Coagulation factor VII	F1Q4A4	Canis lupus familiaris		2	4	0	2	4	0	10.5	29.204
F9	Coagulation factor IX	P19540	Canis lupus familiaris		3	11	0	3	11	0	27	156.15
FMOD	Fibromodulin	F1PLN5	Canis lupus familiaris		0	5	0	0	5	0	9.3	39.297
FN1	Fibronectin	F1P6H7	Canis lupus familiaris		7	26	0	7	26	0	14.2	323.31
GANAB	Glucosidase II alpha subunit	F1Q4J0	Canis lupus familiaris		0	2	0	0	2	0	1.1	12.026
GC	GC, vitamin D binding protein	E2R5W6	Canis lupus familiaris		3	10	0	3	10	0	21.9	89.804
HAPLN1	Hyaluronan and proteoglycan link protein 1	J9PAT9	Canis lupus familiaris		1	13	0	1	13	0	44.9	137.21
HNRNPA1	Uncharacterized protein	E2QYP1	Canis lupus familiaris		0	3	0	0	3	0	9.1	18.746
HSP90AB1	Uncharacterized protein	E2RLS3	Canis lupus familiaris		1	4	0	1	4	0	6.1	26.074
HSP90B1	Endoplasmin	F1P8N6	Canis lupus familiaris		0	2	0	0	2	0	2.4	11.325
HSPA5	Heat shock protein family A (Hsp70) member 5	F1PIC7	Canis lupus familiaris		3	7	0	3	7	0	13	67.118
HSPG2	Heparan sulfate proteoglycan 2	J9NRJ0	Canis lupus familiaris		4	26	0	4	26	0	7.6	268.25
HTRA1	HtrA serine peptidase 1	F1PU95	Canis lupus familiaris		1	6	0	1	6	0	24.4	52.342
IBSP	Integrin binding sialoprotein	E2RPB1	Canis lupus familiaris		1	4	0	1	4	0	8.2	34.829
IGF1	Insulin-like growth factor I	P33712	Canis lupus familiaris		0	3	0	0	3	0	17.6	26.654
IGF2	Insulin like growth factor 2	F1PBX5	Canis lupus familiaris		1	7	0	0	1	0	29.9	80.905
IGFALS	Insulin like growth factor binding protein acid labile subunit	F1PYM4	Canis lupus familiaris		1	2	0	1	2	0	4.9	19.67
IGFBP1	Insulin like growth factor binding protein 1	F1PSW9	Canis lupus familiaris		4	9	0	4	9	0	42.2	72.133
IGFBP3	Insulin like growth factor binding protein 3	F1PQ91	Canis lupus familiaris		1	2	0	1	2	0	6.2	13.582
IGFBP5	Insulin like growth factor binding protein 5	F1PEQ5	Canis lupus familiaris		5	8	0	5	8	0	24.9	75.097
IGHM	Immunoglobulin heavy constant mu	E2RCC8	Canis lupus familiaris		2	7	0	1	4	0	12.9	57.767
KAZALD1	Kazal type serine peptidase inhibitor domain 1	J9P2F4	Canis lupus familiaris		0	2	0	0	2	0	12.6	27.793
KERA	Keratocan	E2R423	Canis lupus familiaris		1	3	0	1	3	0	5.4	17.872
KNG1	Kininogen 1	E2R886	Canis lupus familiaris		1	3	0	1	3	0	13.5	28.908
LAMB2	Laminin subunit beta 2	E2R4J1	Canis lupus familiaris		1	1	0	1	1	0	1.2	12.052
LECT2	Leukocyte cell derived chemotaxin 2	E2RCY6	Canis lupus familiaris		0	2	0	0	2	0	12.6	11.932
LGB1	Beta-lactoglobulin-1	P33685	Canis lupus familiaris		2	1	0	2	1	0	12.4	12.343
LMNA	Lamin A/C	F1PBJ3	Canis lupus familiaris		1	4	0	1	4	0	6	34.501
LOC100855471	Uncharacterized protein	H9GWB4	Canis lupus familiaris		2	6	0	2	6	0	10.4	49.197
LOC477072	Uncharacterized protein	J9P430	Canis lupus familiaris		0	8	0	0	8	0	11.6	83.135
LOX	Lysyl oxidase	J9NZK5	Canis lupus familiaris		3	5	0	3	5	0	12.2	65.43
LOXL3	Lysyl oxidase like 3	E2QYZ4	Canis lupus familiaris		0	3	0	0	3	0	4.6	18.666
LOXL4	Lysyl oxidase like 4	E2RFR9	Canis lupus familiaris		1	2	0	1	2	0	4.1	40.153
LRRC17	Leucine rich repeat containing 17	F1PJE6	Canis lupus familiaris		0	2	0	0	2	0	5.1	14.09
LUM	Lumican	E2R416	Canis lupus familiaris		6	15	0	6	15	0	36.1	198.7
MATN1	Matrilin 1	F1Q1V7	Canis lupus familiaris		0	5	0	0	5	0	6.2	31.682
MATN2	Matrilin 2	F1PGH3	Canis lupus familiaris		0	3	0	0	3	0	4.4	26.471
MATN3	Matrilin 3	F1PCD6	Canis lupus familiaris		0	10	0	0	10	0	26.3	191.57
MBL2	Uncharacterized protein	J9NWG4	Canis lupus familiaris		1	2	0	1	2	0	7.8	12.204
MFGE8	Milk fat globule-EGF factor 8 protein	F1PFZ5	Canis lupus familiaris		0	5	0	0	5	0	12.1	41.168
MMP13	Matrix metallopeptidase 13	F1PVS9	Canis lupus familiaris		1	8	0	1	8	0	15.3	61.784
MMP2	Matrix metallopeptidase 2	J9P206	Canis lupus familiaris		2	2	0	2	2	0	5.8	47.5
MSN	Moesin	E2R7F1	Canis lupus familiaris		1	4	0	1	1	0	8.3	30.784
nadK	NAD kinase	Q3ANS5	Chlorobium chlorochromatii (strain CaD3)		0	2	0	0	2	0	3.8	11.071
OGN	Osteoglycin	E2RNR0	Canis lupus familiaris		5	13	0	5	13	0	24.7	220.22
OLFML1	Olfactomedin like 1	F1PK58	Canis lupus familiaris		0	2	0	0	2	0	4.7	12.334
OLFML3	Olfactomedin like 3	F1PQV4	Canis lupus familiaris		3	9	0	3	9	0	22.6	86.069
OMD	Osteomodulin	J9P319	Canis lupus familiaris		4	8	0	4	8	0	17.6	70.937
P4HB	Protein disulfide-isomerase	F1PL97	Canis lupus familiaris		2	9	0	2	9	0	14.9	67.151
PAM	Peptidylglycine alpha-amidating monooxygenase	F6X870	Canis lupus familiaris		0	2	0	0	2	0	1.9	11.765
PCOLCE	Procollagen C-endopeptidase enhancer	E2RC23	Canis lupus familiaris		2	9	0	2	9	0	21.4	70.495
PDIA4	Protein disulfide-isomerase A4	E2R7L1	Canis lupus familiaris		2	3	0	2	3	0	8.7	30.193
PDIA6	Uncharacterized protein	E2RB37	Canis lupus familiaris		2	2	0	2	2	0	5.7	19.808
PKM	Pyruvate kinase	F1PHR2	Canis lupus familiaris		0	1	1	0	1	1	4.6	11.733
POSTN	Periostin	E2QYG1	Canis lupus familiaris		28	46	0	4	6	0	47.8	323.31
POSTN	Periostin	E2QUG4	Canis lupus familiaris		1	3	0	1	3	0	4.3	18.996
PPIB	Peptidyl-prolyl cis-trans isomerase	F1PLV2	Canis lupus familiaris		4	6	0	4	6	0	31.9	46.287
PRELP	Proline and arginine rich end leucine rich repeat protein	E2RL80	Canis lupus familiaris		0	4	0	0	4	0	13.2	27.091
PROS1	Protein S	F1PSS8	Canis lupus familiaris		5	12	0	5	12	0	15.3	112.1
prpL	Lysyl endopeptidase	Q02SZ7	Pseudomonas aeruginosa (strain UCBPP-PA14)		6	16	25	6	16	25	61.9	323.31
PTMA	Uncharacterized protein	J9NZA0	Canis lupus familiaris		0	2	0	0	2	0	13.5	25.215
PTN	Pleiotrophin	F6Y028	Canis lupus familiaris		0	3	0	0	3	0	16	17.206
RBP4	Retinol-binding protein	F1Q4D9	Canis lupus familiaris		0	3	0	0	3	0	10.9	33.2
RPGR	X-linked retinitis pigmentosa GTPase regulator	J9NZU5	Canis lupus familiaris		2	2	0	2	2	0	10	18.924
SDK2	Sidekick cell adhesion molecule 2	J9P133	Canis lupus familiaris		1	1	0	1	1	0	1.6	11.924
SERPINC1	Serpin family C member 1	E2RES2	Canis lupus familiaris		3	12	0	3	12	0	33.5	123.92
SERPIND1	Serpin family D member 1	E2RLN1	Canis lupus familiaris		1	4	0	1	4	0	8.5	27.223
SERPINF1	Serpin family F member 1	F2Z4Q7	Canis lupus familiaris		19	28	0	19	28	0	65.3	323.31
SERPINH1	Serpin family H member 1	E2RHY7	Canis lupus familiaris		4	6	0	4	6	0	25.6	61.586
SFRP2	Secreted frizzled-related protein 2	F1PAV2	Canis lupus familiaris		0	3	0	0	3	0	10.1	22.405
SLC8A3	Solute carrier family 8 member A3	J9P6A5	Canis lupus familiaris		0	4	0	0	4	0	5	30.788
SPARC	Secreted protein acidic and cysteine rich	E2RMA3	Canis lupus familiaris		6	15	0	6	15	0	47.2	323.31
SPP1	Secreted phosphoprotein 1	E2R161	Canis lupus familiaris		5	6	0	5	6	0	26.8	241.4
SPP2	Secreted phosphoprotein 2	F1PD34	Canis lupus familiaris		4	10	0	4	10	0	41.2	148.63
ST13	ST13, Hsp70 interacting protein	E2RMC1	Canis lupus familiaris		0	2	0	0	2	0	3.6	13.046
TGFB1	Transforming growth factor beta-1 proprotein	P54831	Canis lupus familiaris		2	5	0	2	5	0	10.5	31.484
TGFBI	Transforming growth factor beta induced	F1PW10	Canis lupus familiaris		2	4	0	2	4	0	6.6	48.805
THBS1	Thrombospondin 1	F1PBI6	Canis lupus familiaris		8	22	0	8	22	0	14.6	238.29
THBS2	Thrombospondin 2	J9NZF3	Canis lupus familiaris		0	4	0	0	4	0	2.6	26.059
TIMP2	Metalloproteinase inhibitor 2	Q9TTY1	Canis lupus familiaris		0	2	0	0	2	0	4.5	13.187
TNC	Tenascin C	F1PF31	Canis lupus familiaris		23	34	0	23	34	0	18.8	323.31
TNN	Tenascin N	J9P416	Canis lupus familiaris		2	9	0	2	9	0	13.1	125.79
TPM3	Tropomyosin 3	E2RB38	Canis lupus familiaris		0	7	0	0	7	0	31	68.098
TTR	Transthyretin	E2R5U8	Canis lupus familiaris		2	2	0	2	2	0	21.1	16.013
TUBB	Tubulin beta chain	E2QSF4	Canis lupus familiaris		1	1	0	1	1	0	5.6	11.753
UBA52	Ubiquitin-60S ribosomal protein L40	P63050	Canis lupus familiaris		2	2	0	2	2	0	14.1	35.121
VIM	Vimentin	F1PLS4	Canis lupus familiaris		1	2	0	1	2	0	5.6	17.24
VIT	Vitrin	J9NXV3	Canis lupus familiaris		1	7	0	1	7	0	12.1	55.551
VTN	Uncharacterized protein	F1PUM6	Canis lupus familiaris		6	17	0	6	17	0	30	155.76
WAP	Uncharacterized protein	H9GW77	Canis lupus familiaris		0	2	0	0	2	0	15.4	12.036
−	Lysozyme C, spleen isozyme	P81709	Canis lupus familiaris		1	6	0	1	6	0	47.7	72.356
KRT1	Keratin, type II cytoskeletal 1	P04264	Homo sapiens	✓	0	3	32	0	1	29	38.5	323.31
KRT10	Keratin, type I cytoskeletal 10	P13645	Homo sapiens	✓	0	0	15	0	0	13	30.9	284.4
KRT14	Keratin, type I cytoskeletal 14	P02533	Homo sapiens	✓	0	0	13	0	0	7	32.6	131.78
KRT16	Keratin, type I cytoskeletal 16	P08779	Homo sapiens	✓	0	0	6	0	0	6	18.4	102.79
KRT2	Keratin, type II cytoskeletal 2 epidermal	P35908	Homo sapiens	✓	0	0	8	0	0	7	16.3	83.676
KRT5	Keratin, type II cytoskeletal 5	P13647	Homo sapiens	✓	0	0	14	0	0	6	24.4	112.33
KRT6C	Keratin, type II cytoskeletal 6C	P48668	Homo sapiens	✓	0	0	8	0	0	2	17.2	88.895
KRT9	Keratin, type I cytoskeletal 9	P35527	Homo sapiens	✓	0	1	24	0	1	24	55.4	323.31
PRSS1	Trypsin-1	P07477	Homo sapiens	✓	0	0	2	0	0	2	12.1	23.94
−	Trypsin	P00761	Sus scrofa	✓	3	4	11	3	4	11	60.6	323.31
